# Supplementary material for: Ambulance quality and outcome measures for general non-conveyed populations (AQUA): A scoping review
Source: PLoS One. 2024 Aug 20;19(8):e0306341. doi: 10.1371/journal.pone.0306341 (PMC11335110; doi:10.1371/journal.pone.0306341)
Supplement: S3 File — (XLSX) [file pone.0306341.s003.xlsx]

## Sheet: review_articles
source	reviewer	Author, year	Title	Excl	Country	Primary Aim	Inclusion Criteria	Exclusion criteria	Non-conveyance options	Sample size	Study design	Patient population	Age group	Provider level	Provider unit	Type of decision	Provider-specific measures	Notes
from reviews	Carl	Cummins, 2013	Can advanced paramedics in the field diagnose patients and predict hospital admission?	1	Ireland	To compare the diagnostic decisions of APs with emergency medicine (EM) physicians, and to investigate if APs, as currently trained, can predict the requirement for hospital admission.				1369	Prospective observational	General	All	Paramedic	Ambulance	Provider-initiated		Excl, outcome in hospital, prediction of admission and prehospital diagnosis compared to ED physician, conveyed only
from reviews	Erik	Kahalé J, Osmond MH, Nesbitt L, Stiell IG.	What are the characteristics and outcomes of nontransported pediatric patients?	1	Canada	To determine the characteristics, reasons, and outcomes for this nontransported population.				345	Prospective observational	General	<16	Paramedic	Ambulance	Provider-initiated
search1	Douglas	Breeman, 2018	Safety of on-scene medical care by EMS nurses in non-transported patients: a prospective, observational study	0	Netherlands	To assess the reliability of the current EMS protocol by determining whether the decision not to transport the patient to a care provider was correct or not				1095	Prospective observational	General	>=18	Paramedic	Mixed	Provider-initiated
search1	Douglas	Cooper, 2004	The emerging role of the emergency care practitioner	0	UK	To examine the emerging role of the emergency care practitioner (ECP) with comparisons to paramedic practice	None	None	Treat on scene, referral	501	Mixed methods		All	Paramedic & ECP	Ambulance	Provider-initiated
search1	Erik	Coster, 2019	Outcomes for Patients Who Contact the Emergency Ambulance Service and Are Not Transported to the Emergency Department: A Data Linkage Study	0	England, UK	To identify the rate of subsequent health events (ambulance re-contact, ED attendance, hospital admission, and death), following a non-transport decision.	patients who had called the ambulance and were not transported for a variety of reasons including refusal to travel, ambulance crew members lifting a patient after a fall, and ambulance crew members or clinicians making decisions not to transport.	attendances with no electronic patient report form (this is the record of the clinical consultation for calls attended by an ambulance crew; it was not practicable to include consultations recorded using paper forms); inter-hospital transfers (these calls do not require ambulance crews to make decisions about patient transports); calls passed to other ambulance services; and duplicate calls for t…	"The ambulance crew assesses and treats patients at scene and can discharge people at scene, transport them to a hospital-based emergency department, or transport them to another health facility such as a walk-in center."	42796	Retrospective observational	General	All	EMT & Paramedic	Ambulance	Mixed
search1	Jakob	Haines, 2006	Paramedic initiated non-transport of pediatric patients	0	United States	To describe the outcome of pediatric patients (in terms of patient safety) accessing a prehospital system that allowed EMS initiated non-transport after a request for prehospital services.	Non-transported children 21 years and younger requesting emergency medical services. Patients were eligible for the study if a recommendation for non-transport was made by the paramedic and affirmed by the medical oversight physician.	None	Treat and release on scene.	5336	Prospective observational	General	>= 21	Paramedic	Ambulance	Provider-initiated		Telephone contact with ED-physician
search1	Douglas	Jensen, 2013	Transport outcomes and dispatch determinants in a paramedic long-term care program: a pilot study	0	Canada	To describe the dispatch and disposition of LTC patients treated by ECPs and emergency paramedics.	Residents of long term care failities	Residents of assisted living facilities, LTC employees	treat and release, facilitated ED transfer	238	Retrospective observational	General	All	Paramedic & ECP	Ambulance	Provider-initiated
search1	Erik	Keene, 2015	Characteristics and outcomes of patients assessed by paramedics and not transported to hospital: A pilot study	0	Australia	To determine the feasibility of telephone interviews to describe and analyse patient factors, and determine short term patient outcomes associated with paramedic no-transport decisions, as well as to validate the data collection methodology.	English speaking• 18 years or over at time of assessment• Sufficient detail recorded on the PCR to make contact with the participant, including name, address and telephone number• Did not request an ambulance attendance up to 48 hours following their assessment by paramedics.	Non-English speaking (as recorded on the PCR)• Under 18 years of age at time of assessment• Insufficient detail on the PCR to allow contact • An ambulance attended to the participant up to 48 hours following the original assessment.• Deceased patients or patients where resuscitation was attempted and ceased.	Treat and release on scene.	20	Qualitative	General	>=18	Paramedic	Ambulance	Mixed
search1	Erik	Knapp, 2009	Prospective evaluation of an emergency medical services-administered alternative transport protocol	0	USA	To prospectively determine if paramedics using transport guidelines can identify patients with minor medical problems who can be safely transported by a nonmedical alternative transport mechanism (taxi).	_x0001_ Ear pain with or without foreign body _x0001_ Ambulatory patients with minor extremity trauma with a low suspicion of fracture _x0001_ Minor extremity laceration without loss of function or significant bleeding _x0001_ Pain or burning on urination _x0001_ Nontraumatic musculoskeletal pain _x0001_ Penile discharge _x0001_ Vaginal discharge without suspicion of pregnancy _x0001_ Toothache w…	_x0001_ Age <18 or >65 years _x0001_ Abnormal vital signs ◦ Pulse rate >110 or <50 beats/min ◦ Systolic blood pressure <90 or >190 mmHg ◦ Diastolic blood pressure >115 mmHg ◦ Pulse oximetry <94% ◦ Respiratory rate <12 or >24 breaths/min ◦ Temperature (fever) >101◦F by history _x0001_ Allergic reaction _x0001_ Chest discomfort (all types, including pleuritic, burning, and “indigestion”) _x0001_ Dy…	transport to the closest emergency department (ED) via Taxi	93	Prospective observational	General	18-65	Paramedic	Ambulance	Provider-initiated
search1	Jakob	Langabeer, 2016	Telehealth-Enabled Emergency Medical Services Program Reduces Ambulance Transport to Urban Emergency Departments	0	United States	To compare the effectiveness of an alternative EMS telehealth delivery model relative to traditional EMS care in a large urban, American city.	Inclusion criteria for this study were patients with full mental capacity presenting with chief complaints that were primary-care related. The most common complaint categories system were “abdominal pain,” Inclusion criteria: Full history and physical exam, no emergency Ages > 3 months Ability to communicate and to speak English Vital signs are age appropriate and within normal limits Chronically…	We excluded patients if there were any urgent issues such as chest pain, acute neurological changes, or altered mental status. Other exclusion criteria included the following: Ongoing difficulty breathing Chest pain or discomfort Any acute neurological change Syncopal episode in the past 24 hours Temperature of >100.3 if chronically ill or 65+ Non-trivial traumatic injury in a patient <18 Any ped…	The intervention group (ETHAN patients) incorporated telehealth with community paramedicine, and dispositioned patients to the most appropriate level of care (e.g., hospital ED, local safety net clinic with prepaid taxi voucher, or referrals to primary care).	5570	Case-control	General	All	EMT & Paramedic	Ambulance	Provider-initiated
search1	Erik	Magnusson, 2018	Initial assessment, level of care and outcome among children who were seen by emergency medical services: A prospective observational study	0	Sweden	To evaluate the EMS nurse assessment, management, the utilisation of RETTS-p and patient outcome.	The inclusion criterion was an EMS assignment where a patient assessment took place at the scene.	The exclusion criteria were as follows: 1) patients > 16 years, 2) assignments with no patient contact, 3) assignments assisting other EMS units and 4) inter-hospital transportation.	Primary care or self-care	197	Prospective observational	General	0-15	Nurse	Ambulance	Provider-initiated
search1	Douglas	Magnusson, 2020	Patient characteristics, triage utilisation, level of care, and outcomes in an unselected adult patient population seen by the emergency medical services: a prospective observational study	0	Sweden	To assess patient characteristics and evaluate the initial assessment by and utilisation of the ambulance triage system and the appropriateness of non-transport decisions.	All assessed patients	1) patient age < 16 years, 2) inter-hospital transports, 3) assignments with no patient contact, 4) assistance to another EMS unit, and 5) dead on arrival		6652	Prospective observational	General	>= 16	Nurse	Ambulance	Mixed
search1	Jakob	Oulasvirta, 2019	Outcomes in children evaluated but not transported by ambulance personnel: Retrospective cohort study	0	Finland	To determine whether not using ambulance transport for all children encountered by the EMS is safe.	all out-of-hospital emergency medical encounters with children aged 0–15 years occurring in Helsinki between 1 January 2014 and 31 December 2016	-	Treat and release, referral	3579	Retrospective observational	General	<= 15	EMT & Paramedic	Ambulance	Provider-initiated
search1	Jakob	Peyravi, 2015	Can Medical Decision-making at the Scene by EMS Staff Reduce the Number of Unnecessary Ambulance Transportations, but Still Be Safe?	0	Iran	To evaluate the procedures adopted by the staff of the Shiraz Emergency Medical Services (EMS) and the outcome of the patients discharged from the scene over a one-year period.	A sample of all the non-conveyed patients was obtained from the 5th, 15th, and 25th days every month.	-		3019	Mixed methods	General	All	Paramedic	Ambulance	Mixed		67% lost to follow up
search1	Erik	Pringle Jr, 2005	Outcomes of patients not transported after calling 911	0	USA	To determine if patients not transported after calling 911 had medical outcomes that indicate the initial transport was necessary.	Inclusion criteria were all EMS incidents generated for the calendar month of September 2001.	Patients excluded from the study were those who were transported, those who were dead on the scene, those in whom resuscitative efforts were ceased in the field, and when no patient contact was made (i.e., cancelled en route). If a patient could not be contacted after four attempts, they were excluded from the study.	Self-care	310	Prospective observational	General	All	Mixed	Ambulance	Mixed
search1	Jakob	Schmidt, 1998	Do patients refusing transport remember descriptions of risks after initial advanced life support assessment?	1	USA	To determine patient recall and understanding of instructions given to patients who refuse transport after initial paramedic assessment and medical treatment.	Not specified	-	Patient refusals	324	Mixed methods	General	Not specified	Paramedic	Ambulance	Patient-initiated (Refusal)		Response rate of 79%
search1	Jakob	Schmidt, 2001	Hospital follow-up of patients categorized as not needing an ambulance using a set of emergency medical technician protocols	0	USA	To determine whether it isfeasible and safe to allow paramedics to offer alterna-tives other than ambulance transport to an ED forpatients who access the 911 system.	All patients for whom a 911-initiated ambulancearrived at the scene in Clackamas County fromAugust 1997 to mid-July 1998 were eligible for inclu-sion.	1) Interhospital transports, 2) Patients assessed as having being in a critical medical condition, 3) infants < 3 months	1) ambulance transport to an ED; 2) transport to an ED by alternative means;3) referral to a primary care provider (PCP) within 24hours; or 4) treatment at the scene only.	1433	Prospective observational	General	All	EMT & Paramedic	Ambulance	Provider-initiated
search1	Douglas	Schmidt, 2006	Evaluating an emergency medical services - Initiated nontransport system	0	USA	To evaluate both factors predicting nontransport and mortality rates in an emergency medical services system with a nontransport policy.	All patients found on scene	Repeat patients, refusals, insufficient data	Not described	1581	Retrospective observational	General	All	Paramedic	Ambulance	Provider-initiated
search1	Erik	Seltzer, 2001	Outcome study of minors after parental refusal of paramedic transport	1	USA	To describe the demographics and determine the follow-up and outcomes of prehospital pediatric and adolescent patients whose parents or legal guardians refused their transport by EMS after accessing the paramedics via the 911 system.	The study population consisted of all patients younger than 18 years of age who accessed paramedics via the 911 system who were subsequently released against medical advice (AMA) by paramedics.	-	Self-care, primary health care, ED with own vehicle	32	Mixed methods	General	<=17	EMT & Paramedic	Mixed	Patient-initiated (Refusal)
search1	Erik	Snooks, 2004	Towards primary care for non-serious 999 callers: Results of a controlled study of "Treat and Refer" for ambulance crews	0	United Kingdom	To develop and evaluate ‘‘Treat and Refer’’ protocols for ambulance crews, allowing them to leave patients at the scene with onward referral or self-care advice as appropriate.			Self-care	788	Mixed methods	General	Not specified	EMT & Paramedic	Mixed	Provider-initiated
search1	Douglas	Tohira, 2016 1	Which patients should be transported to the emergency department? A perpetual prehospital dilemma	0	Australia	To examine the ability of paramedics to identify patients who could be managed in the community and to identify predictors that could be used to accurately identify patients who should be transported to EDs.	All lower acuity patients who were attended by SJA-WA paramedics in the Perth metropolitan area	Missing information	Community care, treatment on scene, referral to primacry are center	67387	Prospective observational	General	All	Paramedic & ECP	Ambulance	Provider-initiated
search1	Jakob	Tohira, 2016 2	Is it Appropriate for Patients to be Discharged at the Scene by Paramedics?	0	Australia	To determine whether discharging patients at the scene by paramedics canbe considered a safe practice.	We included all patients who were attended by SJA-WA paramedics and discharged at the scene (scenedischarge group), or transported to ED by paramedicsand discharged from ED (ED discharge group).	-	Not described	38293	Retrospective observational	General	All	Paramedic	Ambulance	Provider-initiated
search1	Erik	Zachariah, 1992	Follow-up and Outcome of Patients Who Decline or Are Denied Transport by EMS	0	USA	To determine: 1) why patients are not transported; and 2) the subsequent outcome of these patients.			Self-care	158	Retrospective observational	General	All	Paramedic	Ambulance	Mixed
search1	Jakob	Brown, 2009	Paramedic determinations of medical necessity: A meta-analysis	1	United States, Excl	This systematic review and meta-analysis evaluated studies reporting U.S. paramedics’ ability to determine medical necessity of ambulance transport.		1) the study must represent original re-search; 2) the study must report patients for whom 9-1-1 (or a similar emergency call center) was activatedand for whom ambulance transport was requested; 3)the study must report on-scene/patient-side determi-nations of medical necessity by U.S. paramedics (for ei-ther transport or ED evaluation); and 4) the study mustinclude some comparative reference stan…			Litterature review
search1	Douglas	Burstein, 1996	Outcome of patients who refused out-of-hospital medical assistance	1	United States	assessed the outcomes of patients who refused medical assistance in the field, to determine if refusal of medical assistance (RMA) is associated with poor outcomes				199	Prospective observational	General	All	EMT & Paramedic	Ambulance	Patient-initiated (Refusal)
search1	Jakob	Cone, 1995	Patient-Initiated Refusals of Prehospital Care: Ambulance Call Report Documentation, Patient Outcome, and On-Line Medical Command	1	United States	To examine the adequacy of ambulance call report documentation i PIRs (patient-initiated refusals); second, to examine the clinical outcome of these patients in one hospital-based, suburban, advanced life support service, and third, to assess the potential impact of OLMC (on-line medical command) on cases of PIR.	Not specified	Not specified	Patient-initiated refusals	81	Retrospective observational	General	All	EMT & Paramedic	Ambulance	Patient-initiated (Refusal)
search1	Jakob	Ebben, 2017	A patient-safety and professional perspective on non-conveyance in ambulance care: a systematic review	1	Literature review, Excl	The first aim is safety orientated, as we want to describe non-conveyance rates, characteristics of patients, and follow-up care after non-conveyance. The second aim is formulated from the perspective of the ambulance professional, as we want to describe available guidelines or protocols and triage criteria, competencies needed by ambulance professionals to make appropriate (non-)conveyance decis…	We included all types of peer-reviewed systematic re-views, and quantitative or qualitative designs in real clin-ical practice or simulation situations, on non-conveyance	Conference abstracts, narrative reviews, editorials, per-sonal communications, or unpublished studies were ex-cluded.	We defined non-conveyance as‘the situ-ation where an ambulance was dispatched and wherethe patient received on-scene diagnostics and/or treat-ment, followed by professional and/or patient initiatednon-conveyance to the ED or another emergency carefacility’.		Litterature review
search1	Douglas	Fraess-Phillips, 2016	Can Paramedics Safely Refuse Transport of Non-Urgent Patients?	1	Review, Excl
search1	Erik	Greene, 2019	Incidence of mortality due to rebound toxicity after â 'treat and release' practices in prehospital opioid overdose care: A systematic review	1	Canada, Excl	a systematic review to assess the incidence of mortality due to suspected rebound toxicity within 48hours after ‘treat and release’ practices by EMS professionals for patients with suspected opioid overdose	Primary studies were included if they were conducted in a prehospital setting that investigated mortality in adult (>16 years) opioid overdose patients that were reversed with naloxone by EMS and subsequently refused transport to the ED or were released on scene.	Secondary analysis of data, such as systematic reviews or narrative reviews, was excluded as well as were editorials, commentary or expert opinion pieces. Data from paediatrics, intentional overdoses, non-opioid overdoses, opioid overdoses treated exclusively by non-EMS practitioners or by EDs were not analysed.	Treat and release on scene.	4912 (total 7 articles)	Litterature review	Opioid overdose	>=18	Mixed	Ambulance	Mixed		5/7 "missing"
search1	Douglas	Kolinsky, 2017	Is a Prehospital Treat and Release Protocol for Opioid Overdose Safe?	1	Excl
search1	Douglas	Mikolaizak, 2013	Systematic review of non-transportation rates and outcomes for older people who have fallen after ambulance service call-out	1	Excl							Falls
search1	Erik	Mikolaizak, 2017	A multidisciplinary intervention to prevent subsequent falls and health service use following fall-related paramedic care: A randomised controlled trial	1	Australia, Excl	evaluate the impact of a fall-risk assessment and tailored fall prevention interventions among older community-dwellers not transported to ED following a fall on subsequent falls and health service use.	The study sample comprised people aged 65 years and older who received a fall-related emergency response from paramedics operating from a cluster of seven ambulance stations in Eastern Sydney, Australia.	Exclusion criteria were the following: (i) living in a Residential Aged Care facility (RACF); (ii) having a diagnosis of dementia and no available carer; or (iii) insufficient English to fully participate in the study.	Self-care with advice and interventions (physiotherapy, occupational therapy, geriatric assessment, optometry and medication management interventions)	221	RCT	Falls	>= 65	Paramedic	Ambulance	Mixed
search1	Erik	Millin, 2011	EMS provider determinations of necessity for transport and reimbursement for EMS response, medical care, and transport: Combined resource document for the national association of ems physicians position statements	1	Literature Review	The purpose of this paper is to outline the literature examining EMS provider determinations of medical necessity and the provision of on-scene medical care without transport, and to serve as a resource document to the National Association of EMS Physician’s (NAEMSP’s) position statements on “EMS Provider Determinations of Necessity for Transport”19 and “Reimbursement for EMS Response, Medical Ca…	-	-	-
search1	Douglas	Minhas, 2015	A prehospital treat-and-release protocol for supraventricular tachycardia	1	Canada	This retrospective cohort study evaluated the impact, paramedic adherence, and patient re-presentation rates of a treat-andrelease (T + R) protocol for uncomplicated SVT.	All SVT patients treated by EMS between September 1, 2010, and September 30, 2012		Treat and release	229	Retrospective observational	Supraventricular Tachycardia	18-65	Paramedic	Ambulance	Provider-initiated
search1	Jakob	Oosterwold, 2018	Factors influencing the decision to convey or not to convey elderly people to the emergency department after emergency ambulance attendance: A systematic mixed studies review	1	Literature review, Excl	To provide a structured overview of factors influencing the conveyance decision of elderly people to the ED after emergency ambulance attendance, and the outcomes of these decisions.
search1	Douglas	Roberts, 2003	Outcome of diabetic patients treated in the prehospital arena after a hypoglycaemic episode, and an exploration of treat and release protocols: A review of the literature	1	Excl							Diabetic
search1	Douglas	Rudolph, 2011	Prehospital treatment of opioid overdose in Copenhagen-Is it safe to discharge on-scene?	1	Excl							Opioid overdose
search1	Erik	Snooks, 2002	NHS emergency response to 999 calls: Alternatives for cases that are neither life threatening nor serious	1	United Kingdom	Helen Snooks and colleagues consider the alternatives to the standard NHS response and review the current literature	-	-			Litterature review
search1	Jakob	Snooks, 2005	Gaps between policy, protocols and practice: A qualitative study of the views and practice of emergency ambulance staff concerning the care of patients with non-urgent needs	1	Excl		-	-			Qualitative
search1	Erik	Snooks, 2006	Emergency care of older people who fall: a missed opportunity	1	United Kingdom	The quality and safety of current practice is explored in this study, in which for the first time, the short-term outcomes of older people left at home by emergency ambulance crews after a fall are described.	All older people (>=65) who were attended by emergency ambulance staff after a fall in September and October 2003, within three London areas. Those who were not conveyed to hospital were followed up	Eleven patients were excluded from the follow-up data search owing to incomplete details on the patient report forms (name and address), and a further eight patients opted out of the study.	Self-care	175 (included for follow-up analysis)	Retrospective observational	Falls	>= 65	Not stated (London Ambulance Service)	Ambulance	Provider-initiated
search1	Jakob	Snooks, 2014	Support and assessment for fall emergency referrals (SAFER 1): Cluster randomised trial of computerised clinical decision support for paramedics	1	Excl
search1	Douglas	Stam, 2018	Catch and release: evaluating the safety of non-fatal heroin overdose management in the out-of-hospital environment	1	Excl							Opioid overdose
search1	Erik	Staudenmayer, 2012	The forgotten trauma patient: Outcomes for injured patients evaluated by emergency medical services but not transported to the hospital	1	USA	We hypothesized that a fraction of injured patients not transported to the hospital may later present to the hospital, be admitted, undergo operative procedures, or die. In order to determine which factors influenced non-transport, we also compared patients who were transported with those who were not transported.	The study sample included all patients (children and adults) for whom the 9-1-1 EMS system was activated and for which EMS provider(s) recorded a primary impression of “injury” or “trauma,” regardless of field disposition or outcome.	We excluded inter-hospital transfers without an initial EMS response; EMS records listed as “cancelled,” “no patient found,” or “stand by” (i.e., calls without patient contact); and scheduled (i.e., non 9-1-1) transports.	Self-care	5865	Retrospective observational	Trauma	All	Mixed	Ambulance	Mixed
search1	Jakob	Thompson, 1991	Development and Evaluation of Criteria Allowing Paramedics to Treat and Release Patients Presenting with Hypoglycemia: A Retrospective Study	1	Excl
search1	Douglas	Tiedemann, 2013	Older fallers attended to by an ambulance but not transported to hospital: a vulnerable population at high risk of future falls	1	Excl							Falls
search1	Jakob	Tohira, 2014	The impact of new prehospital practitioners on ambulance transportation to the emergency department: a systematic review and meta-analysis	1	Literature Review	To conduct a systematic review and meta-analysis to examine the impact of new prehospitalpractitioners (NPPs), including emergency carepractitioners (EmCPs), paramedic practitioners andextended care paramedics (ECPs), on ambulancetransportation to the emergency department (ED)	(1) the paper must report anoriginal comparative study; (2) study participantsmust be those who sought an ambulance service;(3) the study must target one type of NPP; and(4) the study must report one or more of the fol-lowing outcome measures: the number of patientsdischarged at the scene, the number of patientsconveyed to the ED, subsequent ED attendanceand appropriateness of care provided/decis…	letters and commentar-ies were excluded	Discharge on scene		Litterature review		All	Mixed
search1	Erik	Tohira, 2016 0	Paramedic Checklists do not Accurately Identify Post-ictal or Hypoglycaemic Patients Suitable for Discharge at the Scene	1	Australia	The objective of this study was to assess the accuracy and safety of two pre-defined checklists to identify prehospital post-ictal or hypoglycemic patients who could be discharged at the scene.	Two study cohorts, namely post-ictal and hypoglycemic patients, were identified. The study cohorts comprised all adult patients (age >16 years) who had one of these two conditions recorded by paramedics on the e-PCR as the presenting condition and who were assessed as lower acuity. A free-text variable, which described the patient’s condition at the scene, was also examined to identify additional…	Patients who were both post-ictal and hypoglycemic, who were transported from another hospital, or who were transported by appointment were excluded from the study cohort.	Self-care	128	Retrospective observational	Postictal and hypoglycemia	>16	Paramedic	Ambulance	Provider-initiated
search1	Douglas	Wampler, 2011	No deaths associated with patient refusal of transport after naloxone-reversed opioid overdose	1	Excl							Opioid overdose
search1	Jakob	Williams, 2018	Improving Decisions About Transport to the Emergency Department for Assisted Living Residents Who Fall	1	Excl
search1	Erik	Yeung, 2019	Review article: Outcomes of patients who are not transported following ambulance attendance: A systematic review and meta-analysis	1	Australia	The aim of this systematic review and meta-analysis was to evaluate the outcomes of patients who are not transported to hospital following ambulance attendance.
search2	Erik	Magnusson, 2016	Pre-hospital assessment by a single responder: The Swedish ambulance nurse in a new role: A pilot study	0	Sweden	To describe patient characteristics and assessment level made by the SR nurse among patients assessed by the dispatcher as low priority and/or vague symptoms				529	Retrospective observational	General	All	Nurse
search2	Erik	Mason, 2007	Effectiveness of paramedic practitioners in attending 999 calls from elderly people in the community: cluster randomised controlled trial	0	UK	To evaluate the benefits of paramedic practitioners assessing and, when possible, treating older people in the community after minor injury or illness.				394	Cluster-randomized trial	General	>60	Paramedic practitioners
search2	Jakob	Laukkanen, 2021	Emergency department admission and mortality of the non-transported emergency medical service patients: a cohort study from Northern Finland	0	Finland	To examine the rate of ED and hospital admissions within 48 hours from the NTD made by EMS.				12530	Retrospective observational	General	All	EMT & Paramedic
search2	Jakob	Blodgett, 2020	Piloting data linkage in a prospective cohort study of a GP referral scheme to avoid unnecessary emergency department conveyance	0	UK	To determine feasibility of systematically assessing differences between patients who are conveyed directly to ED compared with those who are referred by an ambulance crew to the GP AVS referral scheme				4540	Prospective observational	General	>= 17	Paramedic
search2	Carl	Larsson, 2017	Early prehospital assessment of non-urgent patients and outcomes at the appropriate level of care: A prospective exploratory study	0	Sweden	To examine early prehospital assessment of non-urgent patients, and investigate outcomes on the appropriate level of care with collaboration between ambulance personnel and physicians in primary health care.				3018	Prospective observational	General	>=18	Nurse	Ambulance	Provider-initiated
search2	Carl	Todd, 2021	Factors Associated with Emergency Medical Service Reattendance in Low Acuity Patients Not Transported by Ambulance.	0	New Zealand	To identify factors contributing to an increased probability of ambulance reattendance within 48 hours among low acuity patients not transported by ambulance.				83171	Retrospective observational	General	>=15	EMT & Paramedic	Ambulance	Provider-initiated		Dispatcher code 3, 4 = low acuity patients
search3	Erik	Carrigan, 2021	The Prevalence and Characteristics of Non-Transports in a Provincial Emergency Medical Services System: A Population-Based Study	1	Canada	Non_x0002_transport disposition pathways exist for hypoglycemia, seizure disorders, and palliative care within the province. Paramedics do not initiate non-transports within this sys_x0002_tem, but there are pathways to provide treatment without the requirement for transport if that is the patient’s de_x0002_sire. In select cases, paramedics can call medical over_x0002_sight physicians (MOP) or c…
search3	Erik	Forsell, 2021	Inequalities and short-term outcome among patients assessed as non-urgent in a Swedish ambulance service setting	0	Sweden	The aim of this study was to explore non-urgent patients who are conveyed or not conveyed to hospital and the short-term outcome of non-conveyance in a Swedish Ambulance Service setting.	All patients prioritized as yellow or green in accordance with the RETTS were eligible. Informed consent was needed for inclusion	Patients who were transported from or between hospitals, by appointment or aged under 18 years were excluded.	Self-care, the health care centre (HCC), home visits by the regional Primary care or the A&E in accordance with local directives.	1048	Prospective observational	General	>=18	Nurse	Ambulance	Mixed
search3	Erik	Heinonen, 2022	Ambulance crew-initiated non-conveyance in the Helsinki EMS system-A retrospective cohort study	0	Finland	The aim of this study was to describe the ambulance crew- initiated non-conveyance practice of the Helsinki EMS system, to report 30-day mortality in an urban EMS system with protocols en-abling ambulance crew-initiated non-conveyance, and to describe factors related to non-conveyance decisions	All prehospital patients ≥16 years attended by the EMS but not transported to a hospital during 2013-2017 were included in the study	Exclusion criteria included patient age < 16 years, patients dying on-scene, patients not found or refused transport, and patients with incomplete personal identification codes.	Not clearly specified. Self-care, other mode of transport to health care.	76233	Retrospective observational	General	>16	Mixed	Mixed	Provider-initiated		Mostly Ambulances
search3	Erik	Laukkanen, 2022	Emergency department admission and mortality of the non-Transported emergency medical service patients: A cohort study from Northern Finland	0	Finland	The present study examines subsequent tertiary care ED and hospital admission and mortality of the patients assessed and not transported by EMS in Northern Finland and evaluates the factors predicting these outcomes.	All patients from the EMS database with recorded nontransportation code during 1 January 2018–31 December 2018 were retrospectively screened and included in the study	Missions with an aborted response, invalid patient identification or unavailable hospital outcome were excluded. Furthermore, from the missions with sufficient patient information, patients deceased on scene or calls where the patient was directed to ED by other means than ambulance were excluded.	Not clearly specified. Self-care.	12530	Retrospective observational	General	All	Mixed	Mixed	Mixed		Mostly Ambulances
search3	Erik	Lederman, 2021	Non-conveyance of older adult patients and association with subsequent clinical and adverse events after initial assessment by ambulance clinicians: a cohort analysis	0	Sweden	The primary objective of this study was to present the prevalence of older adult non-conveyed patients and their characteristics and, in comparison with younger non-conveyed patients, identify and describe the risk factors associated with ED visits, hospitalisations and mortality up to 7 days following non-conveyance.	The inclusion criteria were: (1) ambulance assignment ending in non-conveyance; (2) patient age > 18 years.	The exclusion criterion was: (1) missing or incomplete social security number. For all of the study participants, only the first registered non-conveyance event during 2015 was considered	Not clearly specified. Patients discharged at scene was defined as non-conveyed.	17809	Retrospective observational	General	>18					>=18?
search3	Carl	Paulin, 2021	EMS non-conveyance: A safe practice to decrease ED crowding or a threat to patient safety?	0	Finland	Identify the rate and predictors of adverse outcomes after non-conveyance	Non-conveyed patients who were discharged at the scene after EMS assessment	cancelled missions, inter-transport mission, unclear if non-conveyed, no identity number, patient missing at the scene,conveyed by other means than EMS	As per protocol,guidelines, consultation with primary physician	11861	Prospective observational	General	All	Nurse	Ambulance	Mixed
search3	Carl	Todd, 2022	Factors Associated with Emergency Medical Service Reattendance in Low Acuity Patients Not Transported by Ambulance.REDAN INKLUDERAD	1	New Zealand
search3	Carl	Todd, 2021	Predictive value of the New Zealand Early Warning Score for early mortality in low-acuity patients discharged at scene by paramedics: an observational study		New Zealand	Investigate association with early warning score and adverse outcomes, predicting accuray of early warning score vs adverse outcome in non-conveyance	Non-conveyed, discharged by EMS, adults 15 yrs and older, recorded as low acuity	<15 yrs, dead prior arrival, assessed as acuity, frequent callers >=3/month, palliative care, no id no.	Clinical protocols, guidelines, paramedic autonomously can decide upon level of care or mode of transport.	41406	Retrospective observational	General	>=15	Paramedic	Ambulance	Provider-initiated
search3	Carl	Höglund, 2022	Outcomes in patients not conveyed by emergency medical services (EMS): a one-year prospective study	0	Sweden	To describe outcomes and their assocation in non-conveyed patients	discharged at the scene registered as non-conveyed by ambulance	dead on arrival, no patient contact, patient refusal	As per regional non-conveyance protocol	2691	Prospective observational	General	All	Nurse	Ambulance	Provider-initiated

## Sheet: review_measures
excl	Author, year	Indicator type	Measure type	Relation	Measure name	Time frame	Prevalence among non-transported (%)	Data source	Notes
	Breeman, 2018	Outcome	Event/healthcare contact	Related	Mortality	Not specified	0	Medical records	Only related mortalities. Actually, 3 patients had died before they could be contacted, not clear when
	Breeman, 2018	Outcome	Event/healthcare contact	All-cause	EMS	1 day	0.1	Medical records
	Breeman, 2018	Outcome	Event/healthcare contact	All-cause	Emergency Department	1 day	0.044	Medical records
	Breeman, 2018	Outcome	Event/healthcare contact	All-cause	Primary care	1 day	0.108	Medical records
	Breeman, 2018	Outcome	Event/healthcare contact	All-cause	Mobile care unit	1 day	0.032	Medical records	After-hours GP unit
	Breeman, 2018	Outcome	Event/healthcare contact	All-cause	Any follow-up care after reccomendation of no care	1 day	0.077	Medical records	Of n = 567 patients where compliance was not "unknown", note that the authors inappropriately calculate this including unknown patients in the denominator
	Breeman, 2018	Outcome	Event/healthcare contact	All-cause	Referral to tertiary care	Not specified	0.146	Medical records	Of n = 205
	Breeman, 2018	Outcome	Patient reported		Patient satisfied	Not specified	0.797	Patient/relative interviews	Percent "Satisfied"	Outcome to "patient satisfied"
	Breeman, 2018	Process	Expert evaluation		Agreement about transport decision with physician	Not applicable	0.936	Medical records	Per interview with GPs treating patient after non-conveyance (among N = 109 where agreement could be established, again mischaracterized in the study!)
excl	Burstein, 1996	Outcome	Event/healthcare contact	All-cause	Emergency Department	1 week	0.236	Patient/relative interviews	51/199	Note they report the percentage of patients with GP contactsonly among all healthcare contacts for some reason
excl	Burstein, 1996	Outcome	Event/healthcare contact	All-cause	Primary care	1 week	0.241	Patient/relative interviews	48/199
	Coster, 2019	Outcome	Event/healthcare contact	All-cause	EMS	3 days	0.09	Medical records	3861/42796	Linked data only. End of lide excl.
	Coster, 2019	Outcome	Event/healthcare contact	All-cause	Emergency Department	3 days	0.126	Medical records	5412/42796
	Coster, 2019	Outcome	Event/healthcare contact	All-cause	Hospital admission	3 days	0.063	Medical records	2694/42796	Differs Table 2.
	Coster, 2019	Outcome	Event/healthcare contact	All-cause	Mortality	3 days	0.003	Medical records	129/42796
	Coster, 2019	Outcome	Event/healthcare contact	All-cause	EMS	1 week	0.12	Medical records	5151/42796
	Coster, 2019	Outcome	Event/healthcare contact	All-cause	Emergency Department	1 day	0.161	Medical records	6876/42796
	Coster, 2019	Outcome	Event/healthcare contact	All-cause	Hospital admission	1 week	0.093	Medical records	3968/42796
	Coster, 2019	Outcome	Event/healthcare contact	All-cause	Mortality	1 week	0.005	Medical records	229/42796
excl	Greene, 2019	Outcome	Event/healthcare contact	All-cause	Any follow-up care after reccomendation of no care	48 hours	0	Medical records	0/4912
excl	Greene, 2019	Outcome	Event/healthcare contact	All-cause	Mortality	2 days	0.00081	Medical records	4912-04-01
	Keene, 2015	Outcome	Event/healthcare contact	All-cause	Primary care	Not specified	0.4	Patient/relative interviews	2021-08-20
	Keene, 2015	Outcome	Event/healthcare contact	All-cause	Referral to tertiary care	Not specified	0.1	Patient/relative interviews	2021-02-20
	Keene, 2015	Outcome	Event/healthcare contact	All-cause	Emergency Department	2 days	0.05	Patient/relative interviews	2021-01-20
	Knapp, 2009	Outcome	Event/healthcare contact	Related	Hospital admission	Not specified	0.0968	Medical records	9/93
	Knapp, 2009	Process	Duration to care		Time from non-conveyance to ED	Not specified	-%	Medical records	43min from assessment (taxi) to ED (average)
	Knapp, 2009	Outcome	Event/healthcare contact	All-cause	Adverse event	Not specified	0	Medical records	Adverse events specified: Emergent procedures or blood products. (For instance, decreased level of consciousness, hypertensive crisis or pulmonary oedema).
	Magnusson, 2018	Outcome	Event/healthcare contact	All-cause	Emergency Department	3 days	0.081	Medical records	16/197
	Magnusson, 2018	Outcome	Event/healthcare contact	All-cause	Hospital admission	3 days	0.0609	Medical records	12/197
	Magnusson, 2018	Process	Guideline/protocol adherence		Full triage	Not applicable	0.7208	Medical records	142/197
	Magnusson, 2018	Outcome	Event/healthcare contact	All-cause	Mortality	1 month	0	Medical records	0/197
excl	Mikolaizak, 2017	Outcome	Event/healthcare contact	Related	Fall	1 year	0.7195		159/221	Quality of life (EQ-5D) was also measured
excl	Mikolaizak, 2017	Outcome	Event/healthcare contact	All-cause	EMS	1 year
excl	Mikolaizak, 2017	Outcome	Event/healthcare contact	All-cause	Emergency Department	1 year
excl	Mikolaizak, 2017	Outcome	Event/healthcare contact	All-cause	Hospital admission	1 year
	Pringle Jr, 2005	Outcome	Event/healthcare contact	All-cause	Any follow-up care after reccomendation of no care	1 week	0.5548	Mixed	172/310	Interviews/med. records
	Pringle Jr, 2005	Outcome	Event/healthcare contact	All-cause	Hospital admission	1 week	0.0806	Mixed	25/310
	Pringle Jr, 2005	Outcome	Event/healthcare contact	All-cause	Mortality	1 week	0.0032	Mixed	1/310
	Pringle Jr, 2005	Outcome	Event/healthcare contact	All-cause	Emergency Department	1 week	0.4194	Mixed	130/310
	Pringle Jr, 2005	Outcome	Care duration		Emergency Department	Not applicable	-%	Mixed	5.05 days (1–17 days)	Interviews/med. records
excl	Seltzer, 2001	Outcome	Event/healthcare contact	All-cause	Primary care	1 week		Mixed	?
excl	Seltzer, 2001	Outcome	Event/healthcare contact	All-cause	Emergency Department	1 week		Mixed	27?
excl	Seltzer, 2001	Outcome	Event/healthcare contact	All-cause	Other (note)	1 week		Mixed	Hospitalization? 3
	Snooks, 2004	Process	Care duration		EMS	Not applicable		Medical records	Job cycle time
	Haines, 2006	Outcome	Event/healthcare contact	All-cause	Hospital admission	3 days	0.024	Mixed	13/704?	Interviews/med. records
	Haines, 2006	Outcome	Event/healthcare contact	All-cause	Emergency Department	3 days	0.66	Mixed	184/279	Interviews/med. records
	Haines, 2006	Outcome	Event/healthcare contact	All-cause	Primary care	3 days	0.34	Mixed	95/279	Interviews/med. records
	Haines, 2006	Outcome	Event/healthcare contact	All-cause	Hospital admission	Not applicable		Medical records	Median length of hospital stay, estimate 3 days (IQR 2-4)
	Haines, 2006	Outcome	Event/healthcare contact	All-cause	Mortality	3 days	0	Medical records
	Haines, 2006	Outcome	Patient reported		Patient satisfied	Not applicable	-%	Patient/relative interviews	Satisfaction among patients measured on a likert scale, value 5 (IQR 4-5,, mean 4.6, SD 0.45), follow up interviews with parents	Outcome to "patient satisfied"
	Cooper, 2004	Outcome	Event/healthcare contact	All-cause	EMS Conveyance	1 day	0	Not specified	0/107
	Jensen, 2013	Outcome	Event/healthcare contact	Related	EMS	48 hours	0.05	Not specified	6/119	Note, 6% for ECP, 0% paramedics
	Magnusson, 2020	Outcome	Event/healthcare contact	Related	Emergency Department	3 days	0.096	Medical records	126/1312	Gets a bit complicated as to what constitutes an outcome, and what data is just provided for descritpive purposes, but generally, if it's only noted in a table and not commented on in the text, I won't include it.
	Magnusson, 2020	Outcome	Event/healthcare contact	Related	"Time sensitive condition" per RETTS	3 days		Medical records	12/1312
	Magnusson, 2020	Outcome	Event/healthcare contact	Related	Adverse event	2 days		Medical records	7/1312	Called a "Complication", but substansively similar (For instance, decreased level of consciousness, hypertensive crisis or pulmonary oedema).
	Magnusson, 2020	Outcome	Event/healthcare contact	Related	Hospital admission	3 days		Medical records	58/1312
	Magnusson, 2018	Outcome	Event/healthcare contact	All-cause	Specific intervention	3 days		Medical records	22/1312 (ED intervention)
excl	Minhas, 2015	Outcome	Event/healthcare contact	All-cause	EMS	3 days		Medical records	10/75
excl	Minhas, 2015	Outcome	Event/healthcare contact	All-cause	Emergency Department	3 days		Medical records	4/75
excl	Minhas, 2015	Process	Guideline/protocol adherence		Protocol adherence	Not applicable		Medical records	43/75
excl	Snooks, 2006	Outcome	Event/healthcare contact	All-cause	EMS	2 weeks		Medical records
excl	Snooks, 2006	Outcome	Event/healthcare contact	All-cause	Primary care	2 weeks		Medical records
excl	Snooks, 2006	Outcome	Event/healthcare contact	All-cause	Emergency Department	2 weeks		Medical records
excl	Snooks, 2006	Outcome	Event/healthcare contact	All-cause	Hospital admission	2 weeks		Medical records
excl	Snooks, 2006	Outcome	Event/healthcare contact	All-cause	Mortality	2 weeks		Medical records
excl	Snooks, 2006	Outcome	Event/healthcare contact	All-cause	EMS Conveyance	2 weeks		Medical records
excl	Staudenmayer, 2012	Outcome	Event/healthcare contact	All-cause	Emergency Department	1 week		Mixed
excl	Staudenmayer, 2012	Outcome	Event/healthcare contact	All-cause	Hospital admission	1 week		Mixed
excl	Staudenmayer, 2012	Outcome	Event/healthcare contact	All-cause	Mortality	1 week		Mixed
excl	Staudenmayer, 2012	Outcome	Event/healthcare contact	All-cause	Specific intervention	1 week		Mixed	Transfusion, surgical procedures
excl	Staudenmayer, 2012	Outcome	Care duration		Emergency Department	Not applicable		Mixed
excl	Tohira, 2016 0	Outcome	Event/healthcare contact	All-cause	EMS	1 day		Medical records
excl	Tohira, 2016 0	Outcome	Event/healthcare contact	Related	EMS	1 day		Medical records
excl	Tohira, 2016 0	Outcome	Event/healthcare contact	All-cause	Emergency Department	1 day		Medical records
excl	Tohira, 2016 0	Outcome	Event/healthcare contact	Related	Emergency Department	1 day		Medical records
excl	Tohira, 2016 0	Outcome	Event/healthcare contact	All-cause	Hospital admission	1 day		Medical records
excl	Tohira, 2016 0	Outcome	Event/healthcare contact	All-cause	Mortality	1 day		Medical records
excl	Tohira, 2016 0	Outcome	Event/healthcare contact	All-cause	Diabetes mellitus related diagnosis	1 day		Medical records
excl	Tohira, 2016 0	Outcome	Event/healthcare contact	All-cause	Blood sugar level derangement	1 day		Medical records
excl	Tohira, 2016 0	Outcome	Event/healthcare contact	All-cause	Seizure-related Diagnosis	1 day		Medical records
excl	Tohira, 2016 0	Outcome	Event/healthcare contact	All-cause	EMS	3 days		Medical records
excl	Tohira, 2016 0	Outcome	Event/healthcare contact	Related	EMS	3 days		Medical records
excl	Tohira, 2016 0	Outcome	Event/healthcare contact	All-cause	Emergency Department	3 days		Medical records
excl	Tohira, 2016 0	Outcome	Event/healthcare contact	Related	Emergency Department	3 days		Medical records
excl	Tohira, 2016 0	Outcome	Event/healthcare contact	All-cause	Hospital admission	3 days		Medical records
excl	Tohira, 2016 0	Outcome	Event/healthcare contact	All-cause	Mortality	3 days		Medical records
excl	Tohira, 2016 0	Outcome	Event/healthcare contact	All-cause	Diabetes mellitus related diagnosis	3 days		Medical records
excl	Tohira, 2016 0	Outcome	Event/healthcare contact	All-cause	Blood sugar level derangement	3 days		Medical records
excl	Tohira, 2016 0	Outcome	Event/healthcare contact	All-cause	Seizure-related Diagnosis	3 days		Medical records
excl	Tohira, 2016 0	Outcome	Event/healthcare contact	All-cause	EMS	1 week		Medical records
excl	Tohira, 2016 0	Outcome	Event/healthcare contact	Related	EMS	1 week		Medical records
excl	Tohira, 2016 0	Outcome	Event/healthcare contact	All-cause	Emergency Department	1 week		Medical records
excl	Tohira, 2016 0	Outcome	Event/healthcare contact	Related	Emergency Department	1 week		Medical records
excl	Tohira, 2016 0	Outcome	Event/healthcare contact	All-cause	Hospital admission	1 week		Medical records
excl	Tohira, 2016 0	Outcome	Event/healthcare contact	All-cause	Mortality	1 week		Medical records
excl	Tohira, 2016 0	Other (note)	Other (note)		Diabetes mellitus related diagnosis	1 week		Medical records
excl	Tohira, 2016 0	Other (note)	Other (note)		Blood sugar level derangement	1 week		Medical records
excl	Tohira, 2016 0	Other (note)	Other (note)		Seizure-related Diagnosis	1 week		Medical records
	Zachariah, 1992	Outcome	Care duration		Hospital admission	Not applicable		Patient/relative interviews	Missing full-text	To outcome
	Zachariah, 1992	Outcome	Event/healthcare contact	All-cause	Emergency Department	Not specified		Patient/relative interviews
	Zachariah, 1992	Outcome	Event/healthcare contact	All-cause	Hospital admission	Not specified		Patient/relative interviews
	Zachariah, 1992	Outcome	Event/healthcare contact	All-cause	ICU	Not specified		Patient/relative interviews
	Zachariah, 1992	Outcome	Event/healthcare contact	All-cause	Mortality	Not specified		Patient/relative interviews
	Langabeer, 2016	Outcome	Event/healthcare contact	All-cause	EMS Conveyance	Immediate		Medical records	Disposition to ED by ambulance (% ambulance transport)
	Langabeer, 2016	Process	Care duration		EMS	Not applicable		Medical records	Total back in service time median minutes (IQR)
	Langabeer, 2016	Outcome	Event/healthcare contact	All-cause	Mortality	Not specified
	Langabeer, 2016	Outcome	Patient reported		Patient satisfied	Not specified
	Oulasvirta, 2019	Outcome	Event/healthcare contact	All-cause	Mortality	1 year		Medical records
	Oulasvirta, 2019	Outcome	Event/healthcare contact	All-cause	ICU	4 days		Medical records
	Oulasvirta, 2019	Outcome	Event/healthcare contact	All-cause	Emergency Department	4 days		Medical records	Intended visits (the personnel had judged an ED visit to be appropriate but did not consider ambulance transport necessary)
	Oulasvirta, 2019	Outcome	Event/healthcare contact	All-cause	Emergency Department	4 days		Medical records	Unintended visits
	Peyravi, 2015	Outcome	Event/healthcare contact	All-cause	Any follow-up care after reccomendation of no care	Not specified		Patient/relative interviews	Telephone interviews conducted 4-12 month after the non-conveyance assessment
	Peyravi, 2015	Outcome	Event/healthcare contact	All-cause	Mortality	Not specified		Medical records
	Peyravi, 2015	Outcome	Patient reported		Recovery	Not specified		Patient/relative interviews	Telephone interviews conducted 4-12 month after the non-conveyance assessment
	Schmidt, 2006	Outcome	Event/healthcare contact	All-cause	Mortality	1 month		Medical records	2/128
	Tohira, 2016 1	Outcome	Event/healthcare contact	All-cause	Hospital admission	1 day		Medical records
	Tohira, 2016 1	Outcome	Event/healthcare contact	All-cause	EMS	1 day		Medical records
	Tohira, 2016 1	Outcome	Event/healthcare contact	All-cause	Mortality	1 day		Medical records
	Schmidt, 1998	Outcome	Event/healthcare contact	All-cause	Any follow-up care after reccomendation of no care	Not specified		Patient/relative interviews
	Schmidt, 1998	Process	Guideline/protocol adherence		Recieved verbal and written information of risks associated with refusals	Not applicable		Patient/relative interviews
	Schmidt, 1998	Outcome	Event/healthcare contact	All-cause	Emergency Department	Other (note)		Patient/relative interviews	1-126 days after non-conveyance
	Schmidt, 1998	Outcome	Event/healthcare contact	All-cause	Mortality	Not specified		Medical records
	Schmidt, 2001	Outcome	Event/healthcare contact	All-cause	Hospital admission	Not specified		Medical records	Patient outcome data were not obtained from patients who were not transported (n= 133)
	Schmidt, 2001	Outcome	Event/healthcare contact	All-cause	Specific intervention	Not specified		Medical records	Transfusion
	Schmidt, 2001	Outcome	Event/healthcare contact	All-cause	ICU	Not specified		Medical records
	Tohira, 2016 2	Outcome	Event/healthcare contact	All-cause	Emergency Department	1 day		Medical records
	Tohira, 2016 2	Outcome	Event/healthcare contact	All-cause	Hospital admission	1 day		Medical records
	Tohira, 2016 2	Outcome	Event/healthcare contact	All-cause	Mortality	1 day		Medical records
	Tohira, 2016 2	Outcome	Event/healthcare contact	All-cause	EMS	1 day		Medical records
	Tohira, 2016 2	Outcome	Event/healthcare contact	All-cause	Emergency Department	3 days		Medical records
	Tohira, 2016 2	Outcome	Event/healthcare contact	All-cause	Hospital admission	3 days		Medical records
	Tohira, 2016 2	Outcome	Event/healthcare contact	All-cause	Mortality	3 days		Medical records
	Tohira, 2016 2	Outcome	Event/healthcare contact	All-cause	EMS	3 days		Medical records
	Tohira, 2016 2	Outcome	Event/healthcare contact	All-cause	Emergency Department	1 week		Medical records
	Tohira, 2016 2	Outcome	Event/healthcare contact	All-cause	Hospital admission	1 week		Medical records
	Tohira, 2016 2	Outcome	Event/healthcare contact	All-cause	Mortality	1 week		Medical records
	Tohira, 2016 2	Outcome	Event/healthcare contact	All-cause	EMS	1 week		Medical records
	Tohira, 2016 2	Outcome	Event/healthcare contact	All-cause	Mortality	1 day		Medical records	Patients that died wihtin 24 hours were reviewed in detail by a group of seven experts.
excl	Tohira, 2016 2	Process	Expert evaluation		Reason for discharge on scene	Not specified		Medical records	We reviewed high acuity patients in the “scene discharge” group to identify the reason for the discharge.
	Kahalé J, Osmond MH, Nesbitt L, Stiell IG.	Outcome	Event/healthcare contact	All-cause	Any follow-up care after reccomendation of no care	48 hours		Medical records	intervention on-scene, and follow-up with patient interviews, reported 48h admission to ED and cause of presentation
excl	Cone, 1995	Process	Guideline/protocol adherence		Physician consultation	Not specified		Medical records	Consultation with on-line medical command
excl	Cone, 1995	Process	Expert evaluation		Adeqate Documentation			Medical records	Adequacy of documentation, defined by the presence of 1) vital signs; 2) physical examination; 3) mental status, alertness, and/or orientation; and 4) in appropriate cases, lack of suicidal intent. For patients younger than 18 years of age, documentation of the presence or absence of a parent or guardian on-scene was required.
excl	Cone, 1995	Outcome	Event/healthcare contact	All-cause	Recovery	Not specified		Patient/relative interviews	Dividing patients into groups of 1) "did well, did not see physician"; and 2) "did well, saw own physician"
excl	Cone, 1995	Outcome	Event/healthcare contact	All-cause	Emergency Department	Other (note)		Mixed	A few days. Data collection by combining follow-up interviews with patients and from ED-records
excl	Cone, 1995	Outcome	Event/healthcare contact	All-cause	Hospital admission	Not specified		Medical records	Dividing patients into groups of 1) monitored beds and 2) unmonitored beds. Data collection by combining follow-up interviews with patients and from ED-records
excl	Cone, 1995	Process	Expert evaluation		Coherence between field presentations and admissions diagnosis	Not applicable		Medical records
	Magnusson, 2016	Outcome	Event/healthcare contact	Related	Emergency Department	3 days		Medical records
	Magnusson, 2016	Outcome	Event/healthcare contact	Related	Hospital admission	3 days		Medical records
	Magnusson, 2016	Outcome	Event/healthcare contact	Related	Specific intervention	3 days		Medical records	required intervention/treatment during the stay and were treated for pyelonephritis, urinary tract infection/sepsis, gastroenteritis, prinzmetal’s angina, intestinal obstruction, ascites, ulcer, ovarian cyst and hyperglycaemia/ketoacidosis
	Mason, 2007	Outcome	Event/healthcare contact	All-cause	Emergency Department	1 month
	Mason, 2007	Outcome	Event/healthcare contact	All-cause	Hospital admission	1 month
	Mason, 2007	Outcome	Patient reported		Patient satisfied	1 month
	Mason, 2007	Outcome	Event/healthcare contact	All-cause	EMS	1 month
	Mason, 2007	Outcome	Event/healthcare contact	All-cause	Mortality	1 month
	Mason, 2007	Outcome	Patient reported		Quality of Life	3 days			EQ-5D - questionnaire
	Mason, 2007	Outcome	Patient reported		Quality of Life	1 month			EQ-5D - questionnaire
	Mason, 2007	Outcome	Event/healthcare contact	All-cause	Specific intervention	1 month			Investigations and treatments prescribed,
	Mason, 2007	Outcome	Event/healthcare contact	All-cause	Any follow-up care after reccomendation of no care	1 month			Subsequent use of health services
	Mason, 2007	Outcome	Event/healthcare contact	All-cause	Adverse event	1 month			28 days? Adverse events - worsened physical health? (For instance, decreased level of consciousness, hypertensive crisis or pulmonary oedema).
	Laukkanen, 2021	Outcome	Event/healthcare contact	All-cause	Emergency Department	2 days		Medical records
	Laukkanen, 2021	Outcome	Event/healthcare contact	All-cause	Mortality	2 days		Medical records
	Laukkanen, 2021	Outcome	Event/healthcare contact	All-cause	Mortality	1 month		Medical records
	Laukkanen, 2021	Process	Guideline/protocol adherence		Physician consultation	Not applicable		Medical records
	Blodgett, 2020	Outcome	Event/healthcare contact	All-cause	Emergency Department	1 month		Medical records
	Blodgett, 2020	Outcome	Event/healthcare contact	All-cause	Hospital admission	1 month		Medical records
	Blodgett, 2020	Outcome	Event/healthcare contact	All-cause	Mortality	10 month		Medical records
	Blodgett, 2020	Outcome	Care duration		Hospital admission	Not applicable		Medical records
	Blodgett, 2020	Outcome	Event/healthcare contact	All-cause	ED Interventions	1 month		Medical records
	Blodgett, 2020	Outcome	Event/healthcare contact	All-cause	Number of ward transfers	1 month		Medical records
	Larsson, 2017	Outcome	Event/healthcare contact	Related	Any follow-up care after reccomendation of no care	1 day		Medical records
	Larsson, 2017	Outcome	Event/healthcare contact	Related	Hospital admission	2 days		Medical records
	Larsson, 2017	Outcome	Event/healthcare contact	Related	Mortality	3 days		Medical records
	Larsson, 2017	Outcome	Event/healthcare contact	Related	Mortality	1 week		Medical records
	Larsson, 2017	Outcome	Event/healthcare contact	Related	Mortality	1 month		Medical records
	Todd, 2021	Outcome	Event/healthcare contact	All-cause	EMS Conveyance	2 days		Medical records
	Todd, 2021	Outcome	Event/healthcare contact	All-cause	Mortality	2 days		Medical records
	Todd, 2021	Outcome	Event/healthcare contact	All-cause	Any follow-up care after reccomendation of no care	2 days		Medical records
	Todd, 2021	Outcome	Event/healthcare contact	All-cause	Recurrence of symptoms	2 days		Medical records	Pain, primary ailment
excl	Todd, 2021	Outcome	Event/healthcare contact	All-cause	Other (note)	2 days		Medical records	Etnical race,deprivation areas
	Paulin, 2021	Outcome	Event/healthcare contact	All-cause	EMS	1 day		Medical records
	Paulin, 2021	Outcome	Event/healthcare contact	All-cause	EMS	48 hours		Medical records
	Paulin, 2021	Outcome	Event/healthcare contact	All-cause	Primary care	1 day		Medical records
	Paulin, 2021	Outcome	Event/healthcare contact	All-cause	Primary care	48 hours		Medical records
	Paulin, 2021	Outcome	Event/healthcare contact	All-cause	Emergency Department	1 day		Medical records
	Paulin, 2021	Outcome	Event/healthcare contact	All-cause	Emergency Department	48 hours		Medical records
	Paulin, 2021	Outcome	Event/healthcare contact	All-cause	Hospital admission	1 day		Medical records
	Paulin, 2021	Outcome	Event/healthcare contact	All-cause	Hospital admission	48 hours		Medical records
	Paulin, 2021	Outcome	Event/healthcare contact	All-cause	Mortality	1 month		Medical records
	Forsell, 2021	Outcome	Event/healthcare contact	All-cause	Any follow-up care after reccomendation of no care	3 days			A&E New ambulance call HCC out-of-hours HCC Psychiatric clinic Doctor at home Other
	Forsell, 2021	Outcome	Event/healthcare contact	All-cause	EMS	3 days		Medical records
	Forsell, 2021	Outcome	Event/healthcare contact	All-cause	Primary care	3 days		Medical records
	Forsell, 2021	Outcome	Event/healthcare contact	All-cause	Emergency Department	3 days		Medical records
	Forsell, 2021	Outcome	Event/healthcare contact	All-cause	Hospital admission	3 days		Medical records
	Heinonen, 2022	Outcome	Event/healthcare contact	All-cause	Mortality	1 day		Medical records
	Heinonen, 2022	Outcome	Event/healthcare contact	All-cause	Mortality	3 days		Medical records
	Heinonen, 2022	Outcome	Event/healthcare contact	All-cause	Mortality	<30 days		Medical records
	Laukkanen, 2022	Outcome	Event/healthcare contact	All-cause	Emergency Department	48 hours		Medical records
	Laukkanen, 2022	Outcome	Event/healthcare contact	All-cause	Hospital admission	48 hours		Medical records
	Laukkanen, 2022	Outcome	Event/healthcare contact	All-cause	ICU	Not specified		Medical records
	Laukkanen, 2022	Outcome	Event/healthcare contact	All-cause	Mortality	48 hours		Medical records
	Laukkanen, 2022	Outcome	Event/healthcare contact	All-cause	Mortality	<30 days		Medical records
	Lederman, 2021	Outcome	Event/healthcare contact	All-cause	Emergency Department	1 day		Medical records
	Lederman, 2021	Outcome	Event/healthcare contact	All-cause	Emergency Department	3 days		Medical records
	Lederman, 2021	Outcome	Event/healthcare contact	All-cause	Emergency Department	1 week		Medical records
	Lederman, 2021	Outcome	Event/healthcare contact	All-cause	Hospital admission	1 day		Medical records
	Lederman, 2021	Outcome	Event/healthcare contact	All-cause	Hospital admission	3 days		Medical records
	Lederman, 2021	Outcome	Event/healthcare contact	All-cause	Hospital admission	1 week		Medical records
	Lederman, 2021	Outcome	Event/healthcare contact	All-cause	Mortality	1 day		Medical records
	Lederman, 2021	Outcome	Event/healthcare contact	All-cause	Mortality	3 days		Medical records
	Lederman, 2021	Outcome	Event/healthcare contact	All-cause	Mortality	1 week		Medical records
	Höglund, 2022	Outcome	Event/healthcare contact	All-cause	Emergency Department	1 week		Medical records
	Höglund, 2022	Outcome	Event/healthcare contact	All-cause	Hospital admission	1 week		Medical records
	Höglund, 2022	Outcome	Event/healthcare contact	All-cause	ICU	1 week		Medical records
	Höglund, 2022	Outcome	Event/healthcare contact	All-cause	Mortality	1 week		Medical records

## Sheet: lookup_groups
Study design	Patient population	Age group	Responder level	Resonder unit	Type of decision	Indicator type	Measure type	Measure name	Time frame	Data source	Study type
Other (note)	Other (note)	Other (note)	Other (note)	Other (note)	Other (note)	Other (note)	Other (note)	Other (note)	Other (note)	Other (note)	Primary
Not specified	Not specified	Not specified	Not specified	Not specified	Not specified	Not specified	Not specified	Not specified	Not specified	Not specified	Review
Prospective observational	General	All	EMT (BLS)	Ambulance	Provider-initiated	Structure	Subsequent healthcare contact (all-cause)	Hospital admission	Not applicable	Patient/relative interviews
Retrospective observational	Falls	<=17	Paramedic	Singe responder (non-transport)	Patient-initiated (Refusal)	Process	Subsequent healthcare contact (related)	EMS	1 day	Medical records
RCT	Opioid overdose	>=18	EMT & Paramedic	Mixed	Mixed	Outcome	Subsequent event (all-cause)	EMS Conveyance	3 days	Questionnaire
Case series	Supraventricular Tachycardia	>= 65	Nurse				Subsequent event (related)	Patient satisfied	1 week	Mixed
Mixed methods	Trauma	18-65	PA / NP				Patient reported	Mortality	1 month
Qualitative	Postictal and hypoglycemia	<= 15	Physician				Expert evaluation	Emergency Department	1 year
Litterature review		>= 21	Mixed				Adherence	Primary care	48 hours
Case-control		>= 16	Paramedic & ECP				Care duration	Mobile care unit	72 hours
Cluster-randomized trial		>16	Paramedic practitioners				Event/healthcare contact	Agreement about transport decision with physician	<30 days
		Not specified						Referral to tertiary care	2 weeks
		<16						Any follow-up care after reccomendation of no care	12 month
		>60						Adverse event	96 hours
		>= 17						Time	28 days
		>=15						Full triage	10 month
		>18						Fall
								"Time sensitive condition" per RETTS
								ED Interventions
								Protocol adherence
								Surgical procedures
								Transfusion
								Diabetes mellitus related diagnosis
								Blood sugar level derangement
								Seizure-related Diagnosis
								ICU
								Ambulance utilization
								Ambulance unit productiviy
								Recovery
								Recieved verbal and written information of risks associated with refusals
								Reason for discharge on scene
								Walk in clinic
								Recurrence of symptoms
								Coherence between field presentations and admissions diagnosis
								Appropriateness of care/decision
								Specific intervention
								Physician consultation
								Number of ward transfers
								Adeqate Documentation
								Quality of Life
								Duration to care
