# Supplementary material for: Ambulance quality and outcome measures for general non-conveyed populations (AQUA): A scoping review
Source: PLoS One. 2024 Aug 20;19(8):e0306341. doi: 10.1371/journal.pone.0306341 (PMC11335110; doi:10.1371/journal.pone.0306341)
Supplement: S4 File — (R) [file pone.0306341.s004.R]

library(tidyverse)
library(readxl)

#Note: Place all files directly in your working directory

time_map <- c("Not specified" = NA, 
              "Not applicable" = NA, 
              "Other (note)" = NA,   
              "Immediate" = 0,  
              "1 day" = 24,  
              "3 days" = 72,  
              "1 week" = 168,  
              "2 days" = 48,  
              "1 month" = 720,  
              "48 hours" = 48,  
              "1 year" = 8760,  
              "4 days" = 96,  
              "10 month" = 7200,  
              "<30 days" = 720)

articles <- read_excel("AQUA_review.xlsx",
                       sheet = "review_articles") %>%
  filter(Excl != 1,
         !is.na(`Author, year`),
         `Author, year` != "Laukkanen, 2021")

measures <- read_excel("AQUA_review.xlsx",sheet = "review_measures") %>%
  filter(is.na(excl),
         !is.na(`Author, year`),
         `Author, year` != "Laukkanen, 2021") %>%
  mutate(Hours = as.numeric(plyr::revalue(`Time frame`,time_map)))


t1 <- articles %>%
  left_join(select(measures,`Author, year`,`Measure name`),by ="Author, year") %>%
  group_by(`Author, year`) %>%
  summarize(`Measures used` = paste(unique(`Measure name`),collapse=", ")) %>%
  left_join(articles, by = "Author, year") %>%
  mutate(`Sample size` = as.numeric(`Sample size`),
         Title = paste(`Author, year`," - ",Title),
         Context = paste0(Country," (",`Provider level`,")"),
         Population = ifelse(`Age group`=="All",
                             paste0(`Age group`," ages, n = ",`Sample size`),
                             paste0("Age ",`Age group`,", n = ",`Sample size`))) %>%
  select(Title,Context,`Study design`,Population,`Measures used`)

t2 <- measures %>%
  filter(`Author, year` %in% articles$`Author, year`) %>%
  group_by(`Measure type`,`Measure name`,`Time frame`) %>%
  summarise(`Author, year`,
            n_occur = length(unique(`Author, year`)),
            `Time frame`,
            related = paste(unique(Relation),collapse = ", ")) %>%
  group_by(`Measure type`,`Measure name`) %>%
  mutate(n_tot = length(unique(`Author, year`)),
        time_pct = n_occur/n_tot) %>%
  filter(time_pct == max(time_pct)) %>%
  summarise(`Number of ocurrences` = max(n_tot),
            `Most commom timeframe (% of total)` = paste0(unique(`Time frame`)," (",round(unique(time_pct)*100),"%)",collapse = " / ")) %>%
  ungroup() %>%
  arrange(desc(`Number of ocurrences`))

(f1 <- measures %>%
    group_by(`Measure name`) %>%
    mutate(n=n(),
           `Measure name` = ifelse(`Measure name` == "Any follow-up care after reccomendation of no care",
                                   "Any follow-up care after\nreccomendation of no care",
                                   `Measure name`),
           `Measure name` = paste0(`Measure name`,", n = ",n)) %>%
    filter(n>5) %>%
    
    ggplot(aes(x=Hours,
               y=fct_reorder(`Measure name`,n))) +
    #geom_point() +
    geom_boxplot() +
    theme_minimal()+
    theme(panel.grid.minor = element_blank()) +
    labs(y = "Measure name") +
    scale_x_log10(breaks = c(0,24,48,72,168,720,8760)))

write.csv(t1,"t1.csv",row.names = F)
write.csv(t2,"t2.csv",row.names = F)
